# Supplementary material for: Challenges and realities of early childhood development centers in Malawi: A critical examination
Source: PLoS One. 2025 Feb 21;20(2):e0314530. doi: 10.1371/journal.pone.0314530 (PMC11844827; doi:10.1371/journal.pone.0314530)
Supplement: S1 Data — (ZIP) [file pone.0314530.s001.zip]

Archive with 14 entries (14 files):
- ECD Teacher 3.docx
- PARENT 6.docx
- Welfare Department Officer 1.docx
- ECD Teacher 4.docx
- ECD Teacher 5.docx
- ECD Teacher 6.docx
- ECD Teacher 7.docx
- ECD Teacher 9 copy.docx
- ECD Teacher 10.docx
- ECD Teacher interviews.docx
- Ministry  1.docx
- Ministry 2.docx
- NGO Official 1.docx
- Social Welfare Officer 2.docx
